# Supplementary material for: A Novel Copper Ionophore Nanoshuttle (Winged Cu) for Inducing Cuproptosis in B16 Melanoma Cells
Source: Biomolecules. 2025 Jun 18;15(6):895. doi: 10.3390/biom15060895 (PMC12190664; doi:10.3390/biom15060895)
Supplement: Supplementary file 1 [file biomolecules-15-00895-s001.zip]

Archive with 1 entries (1 files):
- biomolecules-3668119-supplementary.pdf
